# Supplementary material for: A B-Box (BBX) Transcription Factor from Cucumber, CsCOL9 Positively Regulates Resistance of Host Plant to Bemisia tabaci
Source: Int J Mol Sci. 2025 Jan 2;26(1):324. doi: 10.3390/ijms26010324 (PMC11720035; doi:10.3390/ijms26010324)
Supplement: Supplementary file 1 [file ijms-26-00324-s001.zip]

Archive with 3 entries (3 files):
- Table S1. Primer sequence.pdf
- Table S2. CsCOL9 gene sequence.pdf
- Table S3. CsCOL9 protein sequence.pdf
